# Supplementary material for: Barriers and facilitators for the implementation of Antimicrobial Stewardship Programs in Dar es Salaam Regional Referral Hospitals (RRHs)
Source: PLOS Glob Public Health. 2026 Mar 23;6(3):e0006123. doi: 10.1371/journal.pgph.0006123 (PMC13008068; doi:10.1371/journal.pgph.0006123)
Supplement: S1 Data — (ZIP) [file pgph.0006123.s002.zip]

Archive with 2 entries (2 files):
- Transcript_2_compressed.pdf
- Transcript_01_merged_compressed.pdf
